# Supplementary material for: Involvement of Non-Muscle Myosin Light Chain Kinase Nitration in Molecular Regulation of Inflammation-Induced Endothelial Cell Barrier Dysfunction
Source: Cells. 2026 Jan 29;15(3):261. doi: 10.3390/cells15030261 (PMC12897379; doi:10.3390/cells15030261)
Supplement: Supplementary file 1 [file cells-15-00261-s001.zip]

Archive with 1 entries (1 files):
- cells-4085832-supplementary.pdf
